# Supplementary material for: Genome-Wide Gene–Environment Interaction Analysis Identifies Novel Candidate Variants for Growth Traits in Beef Cattle
Source: Animals (Basel). 2024 Jun 5;14(11):1695. doi: 10.3390/ani14111695 (PMC11171348; doi:10.3390/ani14111695)
Supplement: Supplementary file 1 [file animals-14-01695-s001.zip]

Archive with 1 entries (1 files):
- animals-2991413-supplementary.pdf
